# Supplementary material for: Serum vitamin C levels and risk of non-alcoholic fatty liver disease: results from a cross-sectional study and Mendelian randomization analysis
Source: Front Nutr. 2023 May 12;10:1162031. doi: 10.3389/fnut.2023.1162031 (PMC10213341; doi:10.3389/fnut.2023.1162031)
Supplement: Supplementary file 2 [file Data_Sheet_2.xlsx]

## Sheet: Table S1
Table S1: Information on data sources
Trait	Participants Included in Analysis	Adjustments	PMID/Link
Plasma Vitamin C	52,018 individuals of European ancestry	Age, sex, 10 genetic principal components, and genotyping batch	33203707
NAFLD (Anstee et al GWAS)	1,483 cases and 17,781 controls of European descent	The first 5 principal components	32298765
NAFLD (FinnGen)	1,908 cases and 340,591 controls of European descent	Age, sex, 10 genetic principal components	https://www.finngen.fi/fi

## Sheet: Table S2
Table S2: Genetic instruments for vitamin C Levels and their associations with NAFLD
SNP	Chr	Pos	Gene	EA	NEA	EAF	Vitamin C					NAFLD-Anstee et al GWAS					NAFLD-FinnGen
							Beta	SE	P	R2c	F-statisticd	Beta	SE	P	steiger_dir	steiger_pval	Beta	SE	P	steiger_dir	steiger_pval
rs10051765a	5	176799992	RGS14	T	C	0.6585	-0.039	0.0066	3.64e-09	0.000684078	35.6074	0.139377	0.0417393	0.000840123	TRUE	0.826525	0.0499895	0.0332028	0.132176	TRUE	7.10667e-07
rs10136000	14	105253581	AKT1	A	G	0.2825	0.0404	0.0071	1.33e-08	0.000661657	34.4395	0.00895974	0.0300122	0.765294	TRUE	0.00688012	-0.00584048	0.0356608	0.869906	TRUE	1.591e-07
rs117885456	12	96249111	SNRPF	A	G	0.0865	0.0781	0.0116	1.7e-11	0.000963955	50.1895	0.0478373	0.635288	0.939976	TRUE	0.000592389	-0.0465882	0.0588783	0.42879	TRUE	2.16461e-09
rs13028225b	2	220031255	SLC23A3	T	C	0.8569	0.1016	0.0089	2.38e-30	0.00253155	132.016	-0.0916672	0.0561699	0.102687	TRUE	5.68619e-06	NA	NA	NA	NA	NA
rs2559850	12	102093459	CHPT1	A	G	0.5979	0.0583	0.0064	6.3e-20	0.00163429	85.1485	0.00843548	0.0256996	0.742735	TRUE	8.44023e-06	0.00409529	0.0331784	0.901765	TRUE	3.16035e-17
rs33972313	5	138715502	SLC23A1	T	C	0.0319	-0.3601	0.0179	4.61e-90	0.00800916	419.968	-0.083599	0.133743	0.531924	TRUE	3.76024e-23	0.117207	0.112661	0.298176	TRUE	3.81764e-75
rs56738967	16	79740541	MAF	C	G	0.321	0.041	0.0067	7.62e-10	0.000732778	38.1441	0.0544882	0.0535614	0.309009	TRUE	0.020796	0.0564914	0.0354518	0.111055	TRUE	3.01671e-07
rs6693447	1	2330190	RER1	T	G	0.5509	0.0393	0.0064	6.25e-10	0.000764242	39.7832	-0.117783	0.0470553	0.0123119	TRUE	0.292069	-0.041108	0.0326184	0.207572	TRUE	1.41605e-07
rs9895661	17	59456589	BCAS3	T	C	0.817	0.0625	0.0081	1.05e-14	0.00116806	60.8286	-0.0610951	0.0374337	0.102661	TRUE	0.00889345	0.0223115	0.0416419	0.592101	TRUE	2.68267e-12
Abbreviations: SNP, single nucleotide polymorphism; Chr, chromosome; Pos, position based on hg19; EA, effect allele; NEA, noneffect allele; EAF, effect allele frequency; GWAS, genome-wide association study; NAFLD, nonalcoholic fatty liver disease; SE,standard error; P, p value
a removed for outliers in the PRESSO global test in the MR analysis of vitamin C on NAFLD-Anstee et al GWAS
b removed for its missing in the outcome in the MR analysis of vitamin C on NAFLD-FinnGen GWAS
c R2 = 2×EAF×(1−EAF)×Beta2;R2, the proportion of the variability explained by each IV
d F = R2×(N-2)/(1-R2)(N represents the sample size of the exposure); F-statistic, represent the strength of each IV

## Sheet: Table S3
Table S3：Mendelian randomization analyses between vitamin C and NAFLD
stage	exposure	Method	No.of SNPs	OR	95%CI	P-value
discovery	vitamin C	IVW	8	0.82	0.47-1.45	0.502
		Weighted median	8	1.2	0.69-2.08	0.524
		Weighted mode	8	1.07	0.61-1.87	0.812
		MR Egger	8	1.08	0.36-3.21	0.9
		RAPS	8	0.87	0.50-1.51	0.622
replication	vitamin C	IVW	8	0.8	0.53-1.22	0.308
		Weighted median	8	0.76	0.45-1.28	0.304
		Weighted mode	8	0.77	0.34-1.39	0.417
		MR Egger	8	0.75	0.35-1.59	0.481
		RAPS	8	0.78	0.50-1.22	0.28
Abbreviations: SNP, single nucleotide polymorphism; OR,odds ratio; CI,confidence interval
